# Supplementary material for: Improving the Cryotolerance of Wine Yeast by Interspecific Hybridization in the Genus Saccharomyces
Source: Front Microbiol. 2019 Jan 8;9:3232. doi: 10.3389/fmicb.2018.03232 (PMC6331415; doi:10.3389/fmicb.2018.03232)
Supplement: Supplementary file 2 [file Table_2.xlsx]

## Sheet: SM
Table S2. Maximum specific growth rate (1/h) for each strain in the whole range of temperature assayed.
	12°C	desv	15°C	desv	25°C	desv	28°C	desv	33°C	desv	37°C	desv	40°C	desv
Saccharomyces cerevisiae ADY1	0.0445701	0.00230914	0.0707118	0.00460883	0.23693	0.00903713	0.265229	0.0391838	0.420816	0.0274753	0.394514	0.0939066	0.240285	0.016948
Saccharomyces cerevisiae ADY2	0.0500886	0.00121825	0.0744801	0.00711696	0.26935	0.00884621	0.284193	0.0343772	0.457495	0.062331	0.497269	0.0238035	0.303564	0.0309979
Saccharomyces cerevisiae ADY3	0.0509818	0.00286548	0.078092	0.00607575	0.243337	0.0138804	0.272353	0.0348716	0.437997	0.0384305	0.363245	0.0257004	0.298212	0.0348521
Saccharomyces cerevisiae ADY4	0.0408258	0.0139492	0.0727109	0.0057113	0.259525	0.0137872	0.311345	0.0279251	0.326628	0.0426632	0.322491	0.0317756	0.217142	0.0162737
Saccharomyces cerevisiae ADY5	0.0524815	0.00359716	0.0801042	0.00623854	0.295209	0.0158034	0.360259	0.0206783	0.41657	0.0554383	0.4888	0.0271694	0.235623	0.0423773
Saccharomyces uvarum ADY6	0.0667416	0.00222061	0.0724249	0.00182497	0.219516	0.00440959	0.247293	0.0357668	0.193059	0.0108366	0	0	0	0
Saccharomyces cerevisiae ADY7	0.0521059	0.000115554	0.078072	0.00442363	0.279795	0.0203763	0.345549	0.0476847	0.427435	0.0239147	0.512057	0.0844197	0.319322	0.0655153
Saccharomyces cerevisiae ADY8	0.051338	0.00116927	0.0830968	0.00460824	0.270641	0.011688	0.337392	0.0255114	0.39025	0.048979	0.389265	0.00642914	0.30558	0.0207874
Saccharomyces cerevisiae ADY9	0.0522805	0.00793188	0.0753617	0.00268851	0.265279	0.0269447	0.34319	0.0248508	0.318392	0.0118425	0.42117	0.0809726	0.236429	0.0282542
Saccharomyces cerevisiae ADY10	0.0513478	0.00178262	0.0830646	0.00988974	0.297998	0.0315377	0.331004	0.0233163	0.389748	0.0494509	0.435807	0.0784372	0.277862	0.015038
Saccharomyces cerevisiae ADY11	0.0535712	0.00106538	0.0801248	0.000759958	0.290515	0.0315833	0.316235	0.0389566	0.414564	0.0194768	0.451109	0.0246081	0.24495	0.0881081
Saccharomyces cerevisiae ADY12	0.0539664	0.00430189	0.0804521	0.0119985	0.262279	0.00777173	0.329285	0.0256921	0.394822	0.030281	0.435059	0.0100026	0.27447	0.0365513
Saccharomyces cerevisiae ADY13	0.0560752	0.00737137	0.0772764	0.00315651	0.253285	0.0131347	0.337368	0.0129716	0.393577	0.0166382	0.385019	0.0245586	0.272515	0.0309182
Metschnikowia pulcherrima ADY14	0.0641049	0.00660803	0.0752145	0.00330648	0.252787	0.0162737	0.301626	0.0120227	0.299345	0.0336865	0.235481	0.0677662	0.135448	0.0423953
Torulaspora delbrueckii ADY15	0.0541322	0.00097694	0.0757583	0.00357404	0.221432	0.0128606	0.309151	0.0155182	0.248101	0.0102117	0.207962	0.0513058	0.0825194	0.0905687
Saccharomyces cerevisiae ADY16	0.0528929	0.00203676	0.0830856	0.00541729	0.260371	0.0214621	0.342365	0.0120709	0.399527	0.0161562	0.385784	0.0102385	0.234092	0.0100458
Saccharomyces cerevisiae ADY17	0.0572258	0.00732895	0.0800484	0.00720839	0.271095	0.0190069	0.381689	0.0381926	0.404319	0.0343654	0.38525	0.099738	0.272548	0.0195796
Saccharomyces cerevisiae ADY18	0.046779	0.000441079	0.0739079	0.000785228	0.239848	0.0167743	0.319505	0.0506858	0.389901	0.0386771	0.383768	0.0233185	0.279437	0.0119367
Saccharomyces cerevisiae ADY19	0.0511722	0.000837205	0.0811365	0.00261871	0.272667	0.0117805	0.322441	0.0353192	0.393118	0.0359618	0.39891	0.0293739	0.22273	0.0344745
Saccharomyces cerevisiae ADY20	0.0503976	9.40763e-05	0.0759514	0.00880425	0.259592	0.00762665	0.309033	0.0215677	0.406005	0.0319777	0.394077	0.0375912	0.266836	0.0245135
Saccharomyces cerevisiae ADY21	0.0571747	0.00714166	0.0861064	0.00361603	0.283658	0.0131659	0.338204	0.0242857	0.444144	0.0317886	0.468965	0.0259673	0.289193	0.0308756
Saccharomyces cerevisiae ADY22	0.0556099	0.000620009	0.0829708	0.00174433	0.268393	0.023296	0.314013	0.0166043	0.41345	0.0422465	0.365488	0.0725262	0.272088	0.0371238
Saccharomyces cerevisiae ADY23	0.0503914	0.000157092	0.0797302	0.000237885	0.266256	0.0181033	0.339491	0.0159341	0.408734	0.0394814	0.284477	0.0280636	0.19102	0.0426106
Saccharomyces cerevisiae ADY24	0.0518136	0.00409042	0.0766155	0.0051464	0.256564	0.00944176	0.282211	0.0126493	0.367931	0.0739102	0.369559	0.0218886	0.227126	0.0519101
Saccharomyces cerevisiae ADY25	0.057894	0.00815583	0.0809398	0.000771688	0.291321	0.011343	0.348577	0.0216882	0.430629	0.0376159	0.514579	0.033214	0.319951	0.0423884
Saccharomyces uvarum ADY26	0.065871	0.0047295	0.0756751	0.00219361	0.265583	0.023786	0.296951	0.0307651	0.288052	0.0223781	0	0	0	0
Saccharomyces kudriavzevii ADY27	0.0641502	0.000274626	0.0748164	0.00426103	0.193337	0.0196997	0.25316	0.0794549	0.236096	0.0222751	0	0	0	0
Saccharomyces kudriavzevii ADY28	0.0493256	0.00466064	0.0569176	0.000626088	0.200657	0.0377534	0.183071	0.0164163	0.0961229	0.019047	0	0	0	0
Saccharomyces cerevisiae ADY29	0.0466968	0.0128606	0.0624939	0.00507775	0.279664	0.0371776	0.287419	0.00112152	0.353789	0.00316851	0.399305	0.00375624	0.171757	0.00203676
Saccharomyces cerevisiae ADY30	0.0371017	0.0214621	0.0697471	0.0045818	0.281034	0.00926773	0.280665	0.00182516	0.387704	0.00554113	0.309505	0.00149123	0.200598	0.00732895
Saccharomyces cerevisiae ADY31	0.046552	0.0190069	0.064266	0.00656874	0.207271	0.0133445	0.22773	0.00181134	0.363779	0.00486805	0.30551	0.00473755	0.277256	0.000441079
Metschnikowia pulcherrima ADY32	0.0460234	0.000995673	0.0661672	0.000868591	0.204538	0.00767153	0.163869	0.00172796	0.217638	0.0113065	0.112808	0.00778227	0	0
Metschnikowia pulcherrima ADY33	0.0523732	0.00437196	0.0791949	0.00801661	0.272584	0.0429465	0.224616	0.0327782	0.279601	0.0376911	0.116822	0.00376784	0	0
Metschnikowia pulcherrima ADY34	0.0467709	0.000490008	0.066691	0.00230737	0.273776	0.00442643	0.232519	0.00414216	0.292352	0.00514214	0.185154	0.00492929	0.0755158	0.00590065
Torulaspora delbrueckii ADY35	0.0503394	0.000701398	0.0734536	0.000889561	0.33221	0.00316851	0.280233	0.00687526	0.352348	0.0233875	0.235451	0.0191048	0	0
Torulaspora delbrueckii ADY36	0.0458083	0.000716405	0.0682105	0.000980485	0.269078	0.00554113	0.283378	0.003427	0.329088	0.00585128	0.217163	0.00507775	0.151843	0.00194985
Torulaspora delbrueckii ADY37	0.0524107	0.00151029	0.0732479	0.00133337	0.270612	0.00486805	0.295043	0.00375624	0.285216	0.00863836	0.181577	0.0045818	0.168262	0.00982214
Kluyveromyces marxianus ADY38	0.0481927	0.000446007	0.0684051	0.00112152	0.294481	0.00423135	0.32444	0.00149123	0.424718	0.0186084	0.494814	0.00656874	0.432127	0.00733867
Kluyveromyces marxianus ADY39	0.0519067	0.000913743	0.0764165	0.00182516	0.264007	0.00313805	0.284195	0.00473755	0.307413	0.00148551	0.167637	0.000762463	0.142549	0.00533909
Kluyveromyces marxianus ADY40	0.0503008	0.000705198	0.0746005	0.00181134	0.255409	0.00765756	0.287545	0.0034619	0.289888	0.00439417	0.128787	0.00395256	0.187096	0.0199976
Kluyveromyces thermotolerans ADY41	0.0446384	0.00246716	0.0503757	0.000675092	0.185226	0.0038382	0.177121	0.00767163	0.222539	0.00902536	0.0922522	0.00628495	0.021844	0.0378348
Kluyveromyces spp. ADY42	0.0581443	0.000748259	0.0842271	0.00123247	0.259244	0.00876204	0.308715	0.003475	0.343958	0.0304487	0.306473	0.0379114	0	0
Saccharomyces cerevisiae ADY43	0.0393545	0.00154265	0.0634294	0.00158009	0.235738	0.00240996	0.25659	0.0100194	0.377037	0.0489604	0.366772	0.041488	0.265634	0.0432834
Saccharomyces cerevisiae ADY44	0.0431956	0.000692076	0.0688667	0.000995077	0.252353	0.0205318	0.269746	0.0176168	0.445358	0.0232499	0.422643	0.0371776	0.255969	0.0457096
Saccharomyces cerevisiae ADY45	0.0431119	0.00162369	0.069667	0.00125722	0.317233	0.0328186	0.282824	0.0269423	0.408147	0.0208527	0.383005	0.0926773	0.196963	0.00668479
Saccharomyces cerevisiae ADY46	0.0369811	7.70078e-05	0.059197	0.00152508	0.212723	0.011045	0.230568	0.00386927	0.375328	0.0216514	0.343204	0.0133445	0.221066	0.00805113
Saccharomyces cerevisiae ADY47	0.0435023	0.000722788	0.070079	0.00155216	0.248048	0.00978961	0.26281	0.00549358	0.446959	0.0199972	0.35917	0.0118605	0.157832	0.0866851
Saccharomyces cerevisiae ADY48	0.0515293	0.000508813	0.0754442	0.000365658	0.320215	0.0417631	0.278135	0.00515614	0.455153	0.0199018	0.458484	0.0179206	0.247634	0.00519325
Saccharomyces cerevisiae ADY49	0.046021	0.000433242	0.0687329	0.00122522	0.256152	0.00127894	0.273196	0.00320117	0.420624	0.0326004	0.380422	0.0314572	0.124766	0.0360458
Saccharomyces cerevisiae ADY50	0.0507594	0.000347496	0.07938	0.00145284	0.293935	0.0203973	0.278224	0.00340725	0.522863	0.0376137	0.445123	0.0178209	0.265909	0.0393452
Saccharomyces cerevisiae ADY51	0.0512324	0.00103764	0.0756774	0.000809266	0.243048	0.00398568	0.283825	0.00174417	0.413274	0.0233958	0.409401	0.057722	0.254962	0.0287325
Saccharomyces cerevisiae ADY52	0.0502096	0.00134191	0.0769612	0.000315663	0.243364	0.019978	0.292546	0.00269154	0.403946	0.0376411	0.452602	0.0180575	0.269066	0.0311012
Saccharomyces cerevisiae ADY53	0.0460107	0.000546181	0.0666243	0.000765769	0.222218	0.00151395	0.263677	0.00460015	0.419695	0.0314316	0.346379	0.00711601	0.182719	0.015718
Saccharomyces kudriavzevii ADY54	0.0390011	0.000302925	0.0586077	0.00120646	0.180185	0.0208153	0.152683	0.0342296	0.263648	0.0372952	0.130182	0.00876291	0	0
Saccharomyces kudriavzevii ADY55	0.0441462	0.000445885	0.0649752	0.00168194	0.134531	0.00467545	0.192499	0.0134917	0.127079	0.139783	0.118084	0.0221395	0.165391	0.0441847
Saccharomyces uvarum ADY56	0.0550899	0.00171309	0.0743236	0.0057071	0.231763	0.00476522	0.235112	0.00293683	0.170272	0.011586	0.0476774	0.00607679	0.190487	0.0108498
Saccharomyces uvarum ADY57	0.0566066	0.00268557	0.0739837	0.00117293	0.234829	0.00708438	0.243554	0.00874147	0.217409	0.0168792	0.0464049	0.0105119	0.0698168	0.00012953
Saccharomyces eubayanus ADY58	0.0375705	0.000803222	0.053733	0.000239112	0.210022	0.00327679	0.208175	0.00421243	0.217841	0.0295385	0.00658765	0.00285682	0	0
Saccharomyces uvarum ADY59	0.0387405	0.00235205	0.0508624	0.000830036	0.171056	0.00185176	0.195219	0.00358851	0.211898	0.00128724	0.0770438	0.00308926	0.0229103	0.00781031

## Sheet: LM medium
	12°C	desv	15°C	desv	25°C	desv	28°C	desv	33°C	desv	37°C	desv	40°C	desv
Saccharomyces cerevisiae ADY1	0.0397893	0.00047926	0.102977	0.00437436	0.335047	0.00252769	0.341626	0.0130965	0.479864	0.0216982	0.4236	0.0419733	0.265106	0.0262496
Saccharomyces cerevisiae ADY2	0.0485277	0.0134761	0.120533	0.0107078	0.351974	0.0050328	0.345911	0.00629617	0.494877	0.0176604	0.50205	0.0146168	0.230825	0.0447224
Saccharomyces cerevisiae ADY3	0.048556	0.00693661	0.151702	0.00145106	0.338169	0.00226266	0.332478	0.00389664	0.492784	0.0146872	0.526476	0.026686	0.202649	0.0030541
Saccharomyces cerevisiae ADY4	0.04204	9.93628e-05	0.132257	0.0541311	0.462364	0.0355237	0.298677	0.00414476	0.312425	0.0127239	0.329606	0.0787249	0.33449	0.0791189
Saccharomyces cerevisiae ADY5	0.0358916	0.00138135	0.0637574	0.00754702	0.315047	0.0218183	0.296581	0.00269991	0.298515	0.00649062	0.314777	0.0140643	0.247918	0.0170212
Saccharomyces uvarum ADY6	0.0394013	0.00118177	0.0971953	0.000469494	0.22837	0.0526855	0.209681	0.00418768	0.118404	0.00372594	0	0	0	0
Saccharomyces cerevisiae ADY7	0.0471471	0.00251791	0.0947548	0.00480439	0.305586	0.0288394	0.414705	0.0039068	0.239906	0.0490835	0.129779	0.0129823	0.232665	0.0443323
Saccharomyces cerevisiae ADY8	0.0360229	0.000675418	0.100875	0.000972314	0.334424	0.0463952	0.365788	0.0098985	0.28708	0.0514925	0.309851	0.0330605	0.25426	0.0149058
Saccharomyces cerevisiae ADY9	0.0396286	0.000395291	0.0789606	0.00945796	0.272175	0.0310638	0.359114	0.00779067	0.34533	0.0272861	0.295581	0.0188767	0.220112	0.0545963
Saccharomyces cerevisiae ADY10	0.0212935	0.000384156	0.087654	0.00309726	0.227459	0.0270353	0.162224	0.00401603	0.26791	0.0133297	0.156942	0.143479	0.217368	0.012978
Saccharomyces cerevisiae ADY11	0.0368642	0.000848181	0.0897432	0.00281188	0.300576	0.0303988	0.333041	0.00627304	0.311134	0.0180528	0.326427	0.0115641	0.223985	0.0732794
Saccharomyces cerevisiae ADY12	0.0334849	0.00433714	0.0876265	0.00179944	0.271047	0.0223718	0.312247	0.00823214	0.250435	0.00373822	0.354794	0.0187051	0.309029	0.056863
Saccharomyces cerevisiae ADY13	0.036063	0.00047773	0.138723	0.00259305	0.267932	0.0707682	0.347526	0.006213	0.301258	0.0271578	0.26617	0.00600963	0.216977	0.0193118
Metschnikowia pulcherrima ADY14	0.0414711	0.00154528	0.0904521	0.00493709	0.233565	0.0146316	0.121011	0.00344254	0.238577	0.0207659	0.241704	0.0107091	0	0
Torulaspora delbrueckii ADY15	0.0360424	0.000385728	0.0856039	0.00609933	0.314616	0.0873834	0.235655	0.0172887	0.183357	0.027089	0.175213	0.0170494	0	0
Saccharomyces cerevisiae ADY16	0.045355	0.0131377	0.112658	0.031384	0.331331	0.0904509	0.306226	0.00667839	0.317415	0.0207796	0.35657	0.0277024	0.188783	0.0549281
Saccharomyces cerevisiae ADY17	0.0429591	0.00109848	0.0661178	0.0106639	0.296281	0.0516948	0.301797	0.00875783	0.365111	0.0181792	0.332943	0.0097693	0.252829	0.0106276
Saccharomyces cerevisiae ADY18	0.0377045	0.00210637	0.0797211	0.00230303	0.293497	0.0181786	0.354706	0.0127505	0.406426	0.0632197	0.321421	0.010594	0.216261	0.0352243
Saccharomyces cerevisiae ADY19	0.0366216	0.000817315	0.080234	0.00178571	0.356978	0.107963	0.312174	0.00891188	0.378775	0.0257062	0.430711	0.0314115	0.0532735	0.00425137
Saccharomyces cerevisiae ADY20	0.0358666	0.00229246	0.105692	0.0224366	0.297459	0.0530438	0.289386	0.0167607	0.348914	0.0380197	0.289826	0.0527222	0.209727	0.0171706
Saccharomyces cerevisiae ADY21	0.043084	0.000389651	0.0961137	0.0188326	0.293496	0.0553689	0.334129	0.0201677	0.345571	0.00650065	0.380428	0.0636861	0.301259	0.0730731
Saccharomyces cerevisiae ADY22	0.032731	0.000621904	0.074644	0.00194881	0.295295	0.0201194	0.315652	0.00239585	0.3508	0.0140337	0.327939	0.0153492	0.205273	0.0257173
Saccharomyces cerevisiae ADY23	0.0409477	0.00144448	0.0795254	0.0089272	0.276051	0.0359563	0.299861	0.00700534	0.324992	0.0199923	0.309622	0.0126651	0.259059	0.0251993
Saccharomyces cerevisiae ADY24	0.0347278	0.00374989	0.0831376	0.0128072	0.305587	0.113339	0.282142	0.0091285	0.268936	0.0143279	0.282999	0.0256358	0.144786	0.0194865
Saccharomyces cerevisiae ADY25	0.0407731	0.00197688	0.0997943	0.0151947	0.28144	0.0904112	0.348339	0.00361674	0.341888	0.0262529	0.322808	0.0453229	0.268938	0.0623483
Saccharomyces uvarum ADY26	0.0359603	0.000831308	0.0973054	0.0115973	0.19558	0.0670739	0.197032	0.00510447	0.127625	0.0130399	0	0	0.0255006	0.0441684
Saccharomyces kudriavzevii ADY27	0.0487894	0.000979305	0.0832483	0.00343506	0.13106	0.0590278	0.176267	0.0111055	0.0201474	0.035463	0	0	0	0
Saccharomyces kudriavzevii ADY28	0.0397116	0.0176176	0.156643	0.0302475	0.192627	0.104522	0.140873	0.0157897	0.128623	0.00632339	0	0	0.0263219	0.0455908
Saccharomyces cerevisiae ADY29	0.0409903	0.0107926	0.0730326	0.0126998	0.303406	0.0261431	0.191339	0.00593015	0.335682	0.00101625	0.30551	0.00854368	0.242938	0.0447177
Saccharomyces cerevisiae ADY30	0.0330579	0.00351952	0.0831008	0.00718429	0.341198	0.0478998	0.286818	0.005873	0.376081	0.000727191	0.318701	0.0101043	0.29086	0.00517874
Saccharomyces cerevisiae ADY31	0.0488814	0.00216697	0.0812794	0.00550641	0.185946	0.081982	0.275691	0.00359288	0.385188	0.0103163	0.327374	0.0026841	0.260202	0.0228448
Metschnikowia pulcherrima ADY32	0.0852341	0.00391605	0.119147	0.0088061	0.247604	0.0132051	0.231414	0.0193352	0.265727	0.000315853	0	0	0	0
Metschnikowia pulcherrima ADY33	0.0644646	0.0068155	0.103635	0.00405465	0.280304	0.0210052	0.266804	0.0149239	0.28839	0.0183698	0.218639	0.132206	0	0
Metschnikowia pulcherrima ADY34	0.0773687	0.0106463	0.0970398	0.0121198	0.276776	0.011445	0.222322	0.0102173	0.307853	0.0203109	0.190565	0.00113661	0	0
Torulaspora delbrueckii ADY35	0.0696326	0.0158386	0.187317	0.0272545	0.409162	0.057291	0.421512	0.0321451	0.417499	0.00871508	0.177386	0.0478998	0	0
Torulaspora delbrueckii ADY36	0.0481001	0.00345047	0.081982	0.0095547	0.294243	0.00973306	0.342032	0.0181147	0.307186	0.012893	0.120589	0.170675	0	0
Torulaspora delbrueckii ADY37	0.0627001	0.00451934	0.0778373	0.00680507	0.328712	0.0211074	0.354598	0.0211166	0.336468	0.0132584	0.30076	0.0174024	0	0
Kluyveromyces marxianus ADY38	0.0577305	0.00101625	0.0694895	0.00218582	0.303026	0.00537689	0.34545	0.0164627	0.474257	0.00778247	0.510053	0.00172502	0.251097	0.00431872
Kluyveromyces marxianus ADY39	0.0536205	0.000727191	0.11475	0.0418576	0.345779	0.0109966	0.363682	0.00422822	0.319702	0.0068042	0.533159	0.0475953	0.156473	0.0210946
Kluyveromyces marxianus ADY40	0.0541922	0.0103163	0.081623	0.0027113	0.286825	0.044838	0.389832	0.0647528	0.324461	0.00309436	0.139679	0.118925	0.244265	0.0834447
Kluyveromyces thermotolerans ADY41	0.0336813	0.00526169	0.0948185	0.0308573	0.332705	0.0365736	0.23362	0.05962	0.331924	0.000213611	0.210403	0.175106	0.122563	0.00196007
Kluyveromyces spp. ADY42	0.0479427	0.00927424	0.0898804	0.00715563	0.363668	0.0523588	0.382651	0.00103096	0.0437306	0.0261431	0	0	0	0
Saccharomyces cerevisiae ADY43	0.0478016	0.000724745	0.0964312	0.0110599	0.503647	0.0419703	0.432732	0.00683782	0.578186	0.0248279	0.33643	0.00799946	0.0159204	0.0154779
Saccharomyces cerevisiae ADY44	0.0467735	0.00854368	0.0911257	0.00822457	0.321242	0.0197082	0.321549	0.00945024	0.536874	0.0216807	0.384763	0.00765036	0.164412	0.00872996
Saccharomyces cerevisiae ADY45	0.0466092	0.0101043	0.0851765	0.0110867	0.428264	0.0381851	0.362103	0.0685792	0.566978	0.11922	0.433686	0.0262649	0.0526048	0.0353355
Saccharomyces cerevisiae ADY46	0.0439911	0.0026841	0.0924653	0.0142868	0.564082	0.101332	0.423496	0.00161436	0.503032	0.0250237	0.48592	0.0104983	0.0307533	0.00702543
Saccharomyces cerevisiae ADY47	0.0514013	0.00845815	0.104088	0.0108412	0.513719	0.0534617	0.407321	0.0682041	0.578351	0.071139	0.379954	0.00755346	0.27965	0.0121068
Saccharomyces cerevisiae ADY48	0.0477814	0.0115035	0.0945046	0.00222203	0.364553	0.0122715	0.346365	0.0842726	0.586058	0.066599	0.440674	0.00670119	0.322382	0.123554
Saccharomyces cerevisiae ADY49	0.0474086	0.00170842	0.0902442	0.0046597	0.391706	0.00872465	0.345393	0.0226635	0.510438	0.00999521	0.424008	0.00848994	0.00444826	0.00770462
Saccharomyces cerevisiae ADY50	0.0474973	0.00144328	0.0865494	0.00366613	0.364572	0.00685457	0.316994	0.0159836	0.543706	0.0169517	0.57126	0.0116924	0.344443	0.0326609
Saccharomyces cerevisiae ADY51	0.0488877	0.00500386	0.124224	0.0594933	0.386927	0.0448964	0.309294	0.00199636	0.571	0.0380711	0.490365	0.0358119	0.297334	0.0206578
Saccharomyces cerevisiae ADY52	0.0491146	0.00727057	0.117436	0.031514	0.40596	0.0346443	0.373256	0.0184735	0.548837	0.0143689	0.504302	0.0252678	0.28734	0.011625
Saccharomyces cerevisiae ADY53	0.0375314	0.0028601	0.0722381	0.00215269	0.351197	0.0249069	0.283603	0.00666172	0.456293	0.022867	0.395105	0.0097234	0	0
Saccharomyces kudriavzevii ADY54	0.0347149	0.00325926	0.0797553	0.011245	0.258846	0.0888988	0.196185	0.0286441	0.18143	0.0460734	0	0	0	0
Saccharomyces kudriavzevii ADY55	0.0490999	0.00974169	0.144586	0.0634939	0.391799	0.0187802	0.236862	0.0161107	0.145447	0.0474317	0	0	0	0
Saccharomyces uvarum ADY56	0.0521466	0.0103182	0.112304	0.0287711	0.305642	0.062565	0.273094	0.00719642	0.180982	0.0154638	0	0	0.00701024	0.0121421
Saccharomyces uvarum ADY57	0.0553827	0.00797366	0.172577	0.0671295	0.298556	0.0176592	0.212876	0.0346695	0.228125	0.0764151	0	0	0.0870124	0.0277666
Saccharomyces eubayanus ADY58	0.0520105	0.00218632	0.0805712	0.00159581	0.275616	0.005874	0.288509	0.0113095	0.278024	0.0423943	0.0790788	0.0118258	0	0
Saccharomyces uvarum ADY59	0.0560338	0.0243384	0.179064	0.0132336	0.317304	0.0184976	0.207878	0.00626237	0.237427	0.00328066	0	0	0	0

## Sheet: Top strains at 15ºC
LM medium	15°C		SM medium	15°C
Torulaspora delbrueckii ADY35	0.187317		Saccharomyces cerevisiae ADY21	0.0861064
Saccharomyces uvarum ADY59	0.179064		Kluyveromyces spp. ADY42	0.0842271
Saccharomyces uvarum ADY57	0.172577		Saccharomyces cerevisiae ADY8	0.0830968
Saccharomyces kudriavzevii ADY28	0.156643		Saccharomyces cerevisiae ADY16	0.0830856
Saccharomyces cerevisiae ADY3	0.151702		Saccharomyces cerevisiae ADY10	0.0830646
Saccharomyces kudriavzevii ADY55	0.144586		Saccharomyces cerevisiae ADY22	0.0829708
Saccharomyces cerevisiae ADY13	0.138723		Saccharomyces cerevisiae ADY19	0.0811365
Saccharomyces cerevisiae ADY4	0.132257		Saccharomyces cerevisiae ADY25	0.0809398
Saccharomyces cerevisiae ADY51	0.124224		Saccharomyces cerevisiae ADY12	0.0804521
Saccharomyces cerevisiae ADY2	0.120533		Saccharomyces cerevisiae ADY11	0.0801248
Metschnikowia pulcherrima ADY32	0.119147		Saccharomyces cerevisiae ADY5	0.0801042
Saccharomyces cerevisiae ADY52	0.117436		Saccharomyces cerevisiae ADY17	0.0800484
Kluyveromyces marxianus ADY39	0.11475		Saccharomyces cerevisiae ADY23	0.0797302
Saccharomyces cerevisiae ADY16	0.112658		Saccharomyces cerevisiae ADY50	0.07938
Saccharomyces uvarum ADY56	0.112304		Metschnikowia pulcherrima ADY33	0.0791949
Saccharomyces cerevisiae ADY20	0.105692		Saccharomyces cerevisiae ADY3	0.078092
Saccharomyces cerevisiae ADY47	0.104088		Saccharomyces cerevisiae ADY7	0.078072
Metschnikowia pulcherrima ADY33	0.103635		Saccharomyces cerevisiae ADY13	0.0772764
Saccharomyces cerevisiae ADY1	0.102977		Saccharomyces cerevisiae ADY52	0.0769612
Saccharomyces cerevisiae ADY8	0.100875		Saccharomyces cerevisiae ADY24	0.0766155
Saccharomyces cerevisiae ADY25	0.0997943		Kluyveromyces marxianus ADY39	0.0764165
Saccharomyces uvarum ADY26	0.0973054		Saccharomyces cerevisiae ADY20	0.0759514
Saccharomyces uvarum ADY6	0.0971953		Torulaspora delbrueckii ADY15	0.0757583
Metschnikowia pulcherrima ADY34	0.0970398		Saccharomyces cerevisiae ADY51	0.0756774
Saccharomyces cerevisiae ADY43	0.0964312		Saccharomyces uvarum ADY26	0.0756751
Saccharomyces cerevisiae ADY21	0.0961137		Saccharomyces cerevisiae ADY48	0.0754442
Kluyveromyces thermotolerans ADY41	0.0948185		Saccharomyces cerevisiae ADY9	0.0753617
Saccharomyces cerevisiae ADY7	0.0947548		Metschnikowia pulcherrima ADY14	0.0752145
Saccharomyces cerevisiae ADY48	0.0945046		Saccharomyces kudriavzevii ADY27	0.0748164
Saccharomyces cerevisiae ADY46	0.0924653		Kluyveromyces marxianus ADY40	0.0746005
Saccharomyces cerevisiae ADY44	0.0911257		Saccharomyces cerevisiae ADY2	0.0744801
Metschnikowia pulcherrima ADY14	0.0904521		Saccharomyces uvarum ADY56	0.0743236
Saccharomyces cerevisiae ADY49	0.0902442		Saccharomyces uvarum ADY57	0.0739837
Kluyveromyces spp. ADY42	0.0898804		Saccharomyces cerevisiae ADY18	0.0739079
Saccharomyces cerevisiae ADY11	0.0897432		Torulaspora delbrueckii ADY35	0.0734536
Saccharomyces cerevisiae ADY10	0.087654		Torulaspora delbrueckii ADY37	0.0732479
Saccharomyces cerevisiae ADY12	0.0876265		Saccharomyces cerevisiae ADY4	0.0727109
Saccharomyces cerevisiae ADY50	0.0865494		Saccharomyces uvarum ADY6	0.0724249
Torulaspora delbrueckii ADY15	0.0856039		Saccharomyces cerevisiae ADY1	0.0707118
Saccharomyces cerevisiae ADY45	0.0851765		Saccharomyces cerevisiae ADY47	0.070079
Saccharomyces kudriavzevii ADY27	0.0832483		Saccharomyces cerevisiae ADY30	0.0697471
Saccharomyces cerevisiae ADY24	0.0831376		Saccharomyces cerevisiae ADY45	0.069667
Saccharomyces cerevisiae ADY30	0.0831008		Saccharomyces cerevisiae ADY44	0.0688667
Torulaspora delbrueckii ADY36	0.081982		Saccharomyces cerevisiae ADY49	0.0687329
Kluyveromyces marxianus ADY40	0.081623		Kluyveromyces marxianus ADY38	0.0684051
Saccharomyces cerevisiae ADY31	0.0812794		Torulaspora delbrueckii ADY36	0.0682105
Saccharomyces eubayanus ADY58	0.0805712		Metschnikowia pulcherrima ADY34	0.066691
Saccharomyces cerevisiae ADY19	0.080234		Saccharomyces cerevisiae ADY53	0.0666243
Saccharomyces kudriavzevii ADY54	0.0797553		Metschnikowia pulcherrima ADY32	0.0661672
Saccharomyces cerevisiae ADY18	0.0797211		Saccharomyces kudriavzevii ADY55	0.0649752
Saccharomyces cerevisiae ADY23	0.0795254		Saccharomyces cerevisiae ADY31	0.064266
Saccharomyces cerevisiae ADY9	0.0789606		Saccharomyces cerevisiae ADY43	0.0634294
Torulaspora delbrueckii ADY37	0.0778373		Saccharomyces cerevisiae ADY29	0.0624939
Saccharomyces cerevisiae ADY22	0.074644		Saccharomyces cerevisiae ADY46	0.059197
Saccharomyces cerevisiae ADY29	0.0730326		Saccharomyces kudriavzevii ADY54	0.0586077
Saccharomyces cerevisiae ADY53	0.0722381		Saccharomyces kudriavzevii ADY28	0.0569176
Kluyveromyces marxianus ADY38	0.0694895		Saccharomyces eubayanus ADY58	0.053733
Saccharomyces cerevisiae ADY17	0.0661178		Saccharomyces uvarum ADY59	0.0508624
Saccharomyces cerevisiae ADY5	0.0637574		Kluyveromyces thermotolerans ADY41	0.0503757
